# Supplementary material for: Developing body estimation in adolescence is associated with neural regions that support self-concept
Source: Soc Cogn Affect Neurosci. 2024 Jun 21;19(1):nsae042. doi: 10.1093/scan/nsae042 (PMC11223914; doi:10.1093/scan/nsae042)
Supplement: nsae042_Supp [file nsae042_supp.zip]

Archive with 1 entries (1 files):
- scan-23-259-File002.docx
